# Supplementary material for: Mitochondrial Fatty Acid β-Oxidation Disorders: From Disease to Lipidomic Studies—A Critical Review
Source: Int J Mol Sci. 2022 Nov 11;23(22):13933. doi: 10.3390/ijms232213933 (PMC9696092; doi:10.3390/ijms232213933)
Supplement: Supplementary file 1 [file ijms-23-13933-s001.zip]

Archive with 1 entries (1 files):
- ijms-1943445-supplementary.pdf
